# Supplementary material for: Responding to Suicide Clusters in the Community: What Do Existing Suicide Cluster Response Frameworks Recommend and How Are They Implemented?
Source: Int J Environ Res Public Health. 2022 Apr 7;19(8):4444. doi: 10.3390/ijerph19084444 (PMC9031396; doi:10.3390/ijerph19084444)
Supplement: Supplementary file 1 [file ijerph-19-04444-s001.zip]

Archive with 1 entries (1 files):
- ijerph-1612705-supplementary.pdf
